# Supplementary material for: Effect of Surgeon-Performed Thoracic Paravertebral Block on Postoperative Pain in Adolescent Idiopathic Scoliosis Surgery: A Prospective Randomized Controlled Trial
Source: J Pers Med. 2024 Jun 20;14(6):659. doi: 10.3390/jpm14060659 (PMC11204895; doi:10.3390/jpm14060659)
Supplement: Supplementary file 1 [file jpm-14-00659-s001.zip]

Archive with 1 entries (1 files):
- jpm-3028456-supplementary.pdf
